# Supplementary material for: Optimizing Messenger RNA Analysis Using Ultra-Wide Pore Size Exclusion Chromatography Columns
Source: Int J Mol Sci. 2024 Jun 6;25(11):6254. doi: 10.3390/ijms25116254 (PMC11172508; doi:10.3390/ijms25116254)
Supplement: Supplementary file 1 [file ijms-25-06254-s001.zip]

Archive with 1 entries (1 files):
- ijms-3018918-supplementary.pptx
